# Supplementary material for: Application of Selective Induction Heating for Improvement of Mechanical Properties of Elastic Hinges
Source: Materials (Basel). 2021 May 13;14(10):2543. doi: 10.3390/ma14102543 (PMC8153613; doi:10.3390/ma14102543)
Supplement: Supplementary file 1 [file materials-14-02543-s001.zip]

Archive with 3 entries (2 files):
- materials-1211803-supplementary/
- materials-1211803-supplementary/materials-1211803 - shear rate of further hinge.xlsx
- materials-1211803-supplementary/materials-1211803 - shear rate of nearer hinge.xlsx
