# Supplementary material for: Application of Selective Induction Heating for Improvement of Mechanical Properties of Elastic Hinges
Source: Materials (Basel). 2021 May 13;14(10):2543. doi: 10.3390/ma14102543 (PMC8153613; doi:10.3390/ma14102543)
Supplement: Supplementary file 1 [file materials-14-02543-s001.zip › materials-1211803-supplementary/materials-1211803 - shear rate of further hinge.xlsx]

## Sheet: Arkusz2
T	mold temperature [degC]
S	injection time [s]
pX_Y	X	point of measurement (in width of the hinge)
	Y	point of measurement (in thickness of the hinge)
in row 8 (T = 0 and S = 0) - the location in thickness direction is stored
T	S	p1_1	p1_2	p1_3	p1_4	p1_5	p1_6	p1_7	p1_8	p1_9	p1_10	p1_11	p1_12	p1_13	p1_14	p1_15	p1_16	p1_17	p1_18	p1_19	p1_20	p1_21	p1_22	p1_23	p1_24	p1_25	p1_26	p1_27	p1_28	p1_29	p1_30	p1_31	p1_32	p1_33	p1_34	p1_35	p1_36	p1_37	p1_38	p1_39	p1_40	p1_41	p1_42	p1_43	p1_44	p1_45	p1_46	p1_47	p1_48
0	0	0	0.00571847	0.00734565	0.0126235	0.0179014	0.0194262	0.0252756	0.028372	0.0349732	0.0377501	0.0443699	0.0471298	0.0503875	0.0557005	0.0573461	0.0631878	0.0690311	0.0707892	0.0758253	0.0792453	0.0815256	0.0953365	0.100611	0.126726	0.127681	0.128514	0.161983	0.162522	0.169459	0.170144	0.176925	0.181682	0.183761	0.189389	0.195156	0.197431	0.201836	0.205225	0.212508	0.214837	0.221776	0.223722	0.22695	0.231622	0.234295	0.239842	0.245583	0.247648
80	45	21751.9	21247.6	21102.8	20301.1	18973.5	18933.8	21656.1	24332.3	29143.1	31300	32339.2	30774.7	29974	26062.9	25297	23078.2	20398.4	19578.2	18223.9	17627.8	16669.9	14913.9	14822.4	14575.9	14560.7	14556	15515.4	15521.6	16898.9	17127.9	18712	20291.9	21112.2	22022.6	23751.7	24336.8	26501.6	27692.5	28398.6	29322.2	26477.9	26330.8	25760.6	21810.8	20882.1	20664.4	21248.6	21346.1
80	55	17243.6	16925.5	16838.5	16458.1	15465.1	15284.3	16542.2	19876.7	23465.6	26193.4	28485.7	27687.6	27805.8	24215.5	23620.3	22087.3	19744.3	18750.9	16399.5	16059.2	15213.9	12699.4	12592.6	11805.2	11804.8	11828.5	12660.9	12682.5	13959.7	14129.5	16833.8	19441.6	20434.2	21120.4	22151.2	22508.1	24323.8	24815.6	24707.9	25240.6	21789	21054	19452.1	16805.9	16376.5	16618.9	17113.9	17221.3
80	65	17138.8	17052.8	17010.8	16689	15440.7	15122.1	14423.8	16864.9	18330.2	21511.1	24521.2	24567.7	25569.6	22395.8	21938.2	20862.9	19100.8	18219	15707.9	14739.6	13839.6	11519	11123.7	9458.65	9423.43	9466.95	12097.7	12142.2	13340.5	13607.5	16174.8	18713.9	19587.1	19802.5	20503.1	20691.7	22074.8	21985.1	21210.9	21367.5	19355.2	18034	15618.8	15468.7	15904.5	17018.8	17476.7	17561.6
80	75	13753.4	14311.8	15043.9	17332.9	15057.8	14409.1	12733	14170.7	15052.3	17174.4	19595.8	20535.9	22246.7	19770.9	19563.5	19052.5	18077.3	17311.3	15141.8	14199.8	13279.2	10995.5	10566.5	8785.23	8746.96	8787.19	11403.6	11448.7	12597.6	12871.8	15372.3	17499.1	18254.9	18059.2	18255.4	18195.3	19067.7	18419.5	17753.4	17620.3	16397.1	14897.3	12841	13365.3	13703.4	14821.4	13450.6	13085.2
80	85	12544.5	12283.5	12234.9	12140.8	11070.8	10841.9	10257.1	11416.1	12226.5	14418.6	17129.2	18584.6	21116.6	19051.1	19022.1	19211.1	18507.1	17756.7	15561.4	14560.7	13596	11126.4	10724.1	9070.92	9032.16	9071.82	11472.4	11512.7	12775.4	13068.4	15810.3	17978.4	18702.8	18275.9	17871.7	17599.5	18149.7	16988.2	15905.6	15514.4	14144.9	12492.7	10323.5	10781	11154.4	11803.9	12103.7	12182.1
130	45	19150.8	20440.2	21826.1	25930	21790.4	20793.1	20724.9	23594.4	28809.8	31023.6	32424	31885.1	31901.6	29044.7	28685.6	26535.4	25615.5	24623.2	21629.7	20253.2	19184	16023.8	15224.3	11607.8	11509	11521.6	13288.7	13316.5	14223.7	14435.7	16541.6	19027.9	19903.3	20532.8	22019.7	22385.6	23946.6	24981.3	26714.6	27605.1	27788.7	28375.2	29805.2	26106.7	24773.7	23672.8	24949.9	25400.6
130	55	18172.7	17793.9	17718.9	17383.4	16218.1	15921.6	16226.7	19469.2	22964.3	25814.9	28117.3	27543.5	27903.5	24540	23964.4	22509.4	19892.9	19085.3	17864.2	17111.2	16019.4	14532	13964.3	11469.4	11404.6	11395	12207.8	12214.8	12970.5	13155.6	14576.1	16337.9	16936.1	17500.7	19383.8	19964.3	21386.8	22736.4	23963.6	24899.3	24405.6	24844.7	25667.8	21291	19685.1	17475.6	18057	18192.1
130	65	16444.1	16797.5	16804.1	16784.6	15815.4	15604	13930.9	16138.1	18208.3	20978.2	23525.3	23846.2	25023.7	22251.4	21866.5	20947.9	19230.9	18369.7	15951	15173.3	14387.9	11729.3	11299.5	9281.86	9228.02	9232.33	9700.34	9709.43	10537.3	10675.6	12389.2	14311.7	15037	15794	17336.7	17851.1	19460.5	20549.3	21435.9	22211	21269.1	21508	21882.1	18529.2	17341.6	16688.8	16134.9	16148.9
130	75	14222.3	14063.6	14040.2	13878.9	13064.7	12874.6	12454.1	13912.8	14894.1	17128	20246.4	21324	23287.2	20941	20727.5	20444.6	19202.8	18451.1	16357.7	15337.8	14371.5	11685.3	11045.9	8131.75	8058.45	8070.94	9410.69	9430.41	10173.8	10344.9	12095.5	14165.8	14885.2	15509.2	16874.3	17347	18944.1	19800.9	20316.9	20944.3	19429.6	19469.6	19377.2	15913.4	14839.4	13764.4	14083.9	14153
130	85	11048	11137.6	11140.1	11123.8	10358.3	10165.7	9676.81	10660.1	11700.4	13437.7	15982.1	17353.2	19616.5	18164.4	18156.4	18373.8	17805.2	17226	15603.7	14757	13850.6	11410.5	10855.5	8351.91	8286.52	8284.14	8931.69	8941.41	9690.4	9828.88	11384.7	13253.7	13909.4	14341.5	15216.1	15501.8	16779.6	17320.5	17518.3	18015.6	16176.7	16051.9	15661.8	12668.4	11787	11214.3	11478.7	11583.9
150	45	19364	18956	18886.4	18553.1	17660.9	17690.7	20454.1	23450.9	29004.5	31419.2	32843	32497.8	33163.9	29779.9	29427.8	28306.3	26206.2	24996.1	21572.7	20157.6	19092.8	15649.8	14756.5	10696.6	10584.6	10578.4	11744.8	11762.6	12420	12603	14404.1	16498.8	17255.7	18286.2	19976.2	20563.9	22358.4	23922.8	26019.9	27200.9	28413.8	29416.7	31328.2	29192.8	28023.4	25978.8	24919.4	24636.1
150	55	19131	18711.9	18629.8	18245.6	17024.3	16665.4	16534.1	19596.2	23170.5	25920.5	28033.1	27558.3	27976.5	25777.6	25208	23738.6	22679.1	22216.8	20437.2	19213	18075.4	15266.1	14363.5	10186.4	10068.7	10049.2	10603.3	10609.9	11232.6	11400.6	13042.2	14960.1	15646.9	16195.9	18008.5	18456	19774.9	21048.8	22740.6	23617.5	24156	24939.2	26405	24269.6	23009.4	21052.5	21957.5	22026
150	65	15343.9	15622	16105.7	17309.6	15438.5	14842.4	13342.3	15324.7	17234.5	20015.4	22913.6	23527.2	25171.6	22518.4	22199.9	21732.6	19884.8	19007.8	16825.3	16218.1	15260.3	12393.4	11762.6	8856.35	8782.8	8760.83	8816.63	8812.49	9439.81	9584.1	10938.6	12536.1	13172.7	14174	15895	16492.1	18076.5	19285.1	20505.8	21360.8	21546.3	22084.2	23135.1	20658.4	19260.9	17200.8	17150.1	17070.7
150	75	15274.8	15124.2	15091.3	14795.2	13808.8	13527.8	12689	14133.7	14742.7	16940.3	20283.2	21324.8	23249.3	21079.7	20880.1	20620.7	19222.7	18446.5	16258.2	15265.3	14328	11555.5	10890.9	7817.93	7732.65	7723.49	8043.56	8047.09	8609.01	8732.59	10174.3	12018.5	12669.2	13524	15189.2	15764.3	17304.4	18381.7	19443.1	20190	20007.9	20393.8	21145	18296.4	16931.4	15090.8	15706.9	15893.9
150	85	14202.5	14046.7	14134.4	14489.7	12616.7	12120.9	10908.6	11790.6	12597.7	14259.7	17244.2	18678.5	21081	19542.6	19522.9	19893.6	18990.9	18350.5	16497.8	15494.5	14537.7	11840.7	11195.1	8230.09	8143.41	8125.64	8208.06	8206.78	8803.89	8924.47	10214.2	12000.6	12635.2	13348.4	14832	15343.7	16816.3	17758.3	18634.1	19296.7	18804.2	19052.8	19540.8	16255.2	14975.3	13056.1	13523.1	13633.8
170	45	19494.9	19118.5	19054.8	18738	17716.3	17674.5	20070.3	23326.8	28890.5	31970.2	34195.2	33323	34028.9	30202.4	29668	28570.9	25349.2	24051.9	20489.4	19076.1	18035.1	14372.5	13456.1	9197.99	9073.98	9056.72	9757.58	9767.58	10353.2	10524.6	12238.7	14133.6	14817.7	15840.7	18323.1	19179.6	21163.3	23028	25551.1	26849.6	29069.2	30408.1	33104.3	32314	31810.3	31117.5	29854.4	29612.9
170	55	16301.2	15880.7	15796.1	15411.9	14561.6	14342.9	14621.6	17725.1	21220	24124.8	27021.6	27519.8	28596.7	26612.8	26543.9	25687	24848.6	23923.7	21184.5	19762.1	18607.3	14935.7	13908.7	9100.16	8960.1	8925.57	9071.14	9071.12	9574.24	9731.43	11284	12986.1	13604.2	14508.8	16302.3	16927.4	18563.4	19962.8	21743.2	22756.2	24145.6	24997.7	26698.7	25658	25123.3	24199.6	22937.4	22669.1
170	65	16545.6	16405.9	16371.9	15577.8	14015.6	13731.4	13146.5	15439.2	17718.8	20563.5	23842.2	24437.6	26045.6	23376.3	23031.1	22466.6	20215.2	19319.3	17162.2	16219.4	15217.4	12735.7	11848.9	7712.78	7595.38	7554.6	7224.32	7215.53	7695.78	7826.54	9194.58	10884.4	11497	12468.3	14593.3	15323	16984.3	18391.2	20238.5	21181.4	22302.6	23099.1	24691.8	23584	22930.3	21778.5	21561.9	21475.4
170	75	14332.7	14113.1	14063.3	13689.2	12597.7	12304	11592.8	13267.6	14669.9	16849.1	20387	21571	23529.5	21586.6	21474.9	21522.5	19894.3	19056.4	16776.4	15813.3	14893.6	11878.6	11095	7434.27	7331.91	7295.61	6821.21	6810.54	7247.44	7369.19	8693.11	10263.9	10831.5	11722.2	13618.3	14276.1	15807.1	17053.8	18631.6	19472.1	20298.3	20990.1	22338.1	21257.8	20592.4	19266.7	18268.4	18050.6
170	85	13355.3	13291.4	13268.6	13132.3	12344.1	12144.6	11646.7	12066.5	12679.9	13877.9	16318.5	17934	20325.4	19198	19314.1	19996.5	19272.4	18651.6	16907.4	15961.7	15053.8	12159.9	11373.9	7725.1	7624.98	7580.49	6932.55	6918.26	7275.16	7385.28	8461.03	9869.09	10394.4	11204	12770.3	13317.3	14681.8	15787.8	17057	17825.7	18404.1	18990.2	20167.2	18917.5	18165.1	16698.4	16389.7	16280.8
190	45	25762.7	24886.9	24678.9	23549.4	21289.4	20712.9	20765.6	24542	29390.8	32764.5	35570	34578.4	34989.9	31057.6	30420.6	28975.1	25367.3	24014.8	20338.9	18934.9	17892.3	14128.1	13175.5	8720.69	8588.07	8565.25	9061.9	9069.33	9606.21	9777.34	11465	13292	13948.1	14906.7	17508.5	18406.3	20431.9	22397.3	25351.7	26682.9	29577.2	31032.4	34054.5	34242.7	34381.9	34926	34535.9	34531.8
190	55	22457.1	21578.9	21362	20306.8	18285.9	17696.7	16051.7	18687.4	21473.6	24563.7	27684.5	28456	30100.7	27458.4	27303	27169.7	24983.8	23846.2	20677.5	19213.3	18075.6	14175.7	13135	8208.42	8060.74	8019.18	7873.46	7868.69	8302.2	8452.65	9931.83	11533	12112.7	12933.8	15154.1	15913.3	17664.5	19295.1	21668.2	22776.8	24816.2	25951.5	28303	28060.8	27929.3	27995.4	27455.6	27413.4
190	65	14967.1	14697.2	14648.3	14363	13489.3	13246.9	12791.1	15061.2	17336.2	20049.3	23474.6	24127.8	25721.7	23352.1	23077.5	22565.5	20413.2	19478.6	16974	15861.5	14904.3	11877.5	10944.4	6492.16	6359.89	6328.14	6252.8	6248.29	6664.19	6797.74	8140.56	9697.63	10262.7	11141.2	13249.7	13969.8	15573.6	17012.3	19147.4	20098.4	21847.9	22771.1	24653.1	24541.1	24508.9	24585.9	24088.7	24002.5
190	75	15621.5	15655.9	15907.6	16721.6	14427.5	13784.8	12211.7	13316	14326.2	16089	19467.9	20989.7	23521.8	21829.8	21876.4	22756.3	20930.8	20030.1	17583.4	16463	15444.9	12172.2	11214.9	6676.5	6542.62	6501.12	6063.08	6051.84	6410.89	6546.54	7852.92	9354.28	9891.48	10701.7	12715.7	13413	14987.6	16364	18385.1	19307.6	20996.5	21847.7	23623.9	23420.5	23348.8	23351.1	22845	22751.4
190	85	10531.7	10608.6	10626.9	10673.7	10080.7	9927.46	9600.84	10367	11360.5	12731.4	15571	17411.6	19976.8	19244.6	19492	20695.3	19905.3	19259.2	17414.4	16374.6	15416	12362.8	11413.5	6921.79	6789.04	6731.74	5763.55	5743.51	6046.64	6161.94	7286.8	8647.34	9138.53	9849.91	11644.5	12259	13675.9	14896.5	16647.5	17474	18793.8	19532.6	21073	20705	20533.3	20347.4	19828.6	19740.5
[truncated: 510 more columns]
