# Supplementary material for: Application of Selective Induction Heating for Improvement of Mechanical Properties of Elastic Hinges
Source: Materials (Basel). 2021 May 13;14(10):2543. doi: 10.3390/ma14102543 (PMC8153613; doi:10.3390/ma14102543)
Supplement: Supplementary file 1 [file materials-14-02543-s001.zip › materials-1211803-supplementary/materials-1211803 - shear rate of nearer hinge.xlsx]

## Sheet: Arkusz2
T	mold temperature [degC]
S	injection time [s]
pX_Y	X	point of measurement (in width of the hinge)
	Y	point of measurement (in thickness of the hinge)
in row 8 (T = 0 and S = 0) - the location in thickness direction is stored
T	S	p1_1	p1_2	p1_3	p1_4	p1_5	p1_6	p1_7	p1_8	p1_9	p1_10	p1_11	p1_12	p1_13	p1_14	p1_15	p1_16	p1_17	p1_18	p1_19	p1_20	p1_21	p1_22	p1_23	p1_24	p1_25	p1_26	p1_27	p1_28	p1_29	p1_30	p1_31	p1_32	p1_33	p1_34	p1_35	p1_36	p1_37	p1_38	p1_39	p1_40	p1_41	p1_42	p1_43	p1_44	p1_45	p1_46	p1_47	p1_48
0	0	0	0.00737736	0.0102945	0.0126376	0.0155547	0.0178978	0.0252751	0.0289664	0.0318841	0.0379126	0.0439343	0.0468454	0.0505501	0.0579791	0.06089	0.062718	0.0660499	0.0692984	0.0758251	0.0814249	0.0877202	0.0992891	0.114408	0.114846	0.128706	0.133297	0.143921	0.157819	0.165713	0.172292	0.177586	0.18308	0.1833	0.190258	0.190487	0.19675	0.202351	0.206022	0.209054	0.214989	0.218669	0.224601	0.227475	0.233224	0.239149	0.239853	0.245454	0.247001
80	45	2447.88	2284.81	2273.89	2223.84	2496.93	2411.62	2482.71	4852.03	5226.62	5321.8	7722.67	11443.6	13551.3	16162.8	15695.5	16228.1	17350.8	18073.8	18513.2	16511.6	14235.6	12302.2	11099.4	11065.1	10400	10941.7	11680.6	12984.3	14691.4	17204.5	19018.8	21096	21107.5	17621.7	17607.9	17022.3	16043.3	13233.7	10174.8	6748.38	4096.55	3996.89	1825.64	1896.03	2071.19	2078.78	2185.72	2208.41
80	55	1704.81	1631.3	1587.69	1605.31	1519.87	1454.44	1344.06	2426.98	2471.73	2568.93	3455.31	5594.08	6871.79	9784.77	10133.3	10502.5	11867.6	13563.9	15381.1	13640.9	11708.5	10476.9	9467.32	9433.56	8555.78	9090.87	9610.98	11188	12479.1	14227.7	15824.1	16173	16110.7	11638.9	11585	11708.4	9138.45	7488.04	5944.04	4152.77	2737.81	2635.81	1364.35	1406.4	1494.61	1504.19	1537.63	1551.35
80	65	471.694	681.99	815.237	848.333	866.178	905.487	974.951	1279.17	1342.6	1472.73	1491.44	2471.42	3343.09	5545.32	5989.41	6374.09	7474.41	9572.91	11964	10598.2	9231.5	8673.82	8023.81	8001.27	7319.52	7745.96	7978.09	9406.95	10195.9	11077.8	12342.4	11534	11435.2	7875.87	7816.07	7076.43	4131.57	2610.7	1629.96	1482.74	1388.82	1242.65	909.224	807.259	723.475	713.752	600.381	554.899
80	75	283.591	454.316	507.758	542.428	588.802	627.55	702.535	766.522	819.137	937.478	975.286	1686.74	2551.69	4022.61	4233.36	4527.3	5441.62	7686.66	10123.9	9049.7	7951.66	7715.26	7178.02	7161.7	6669.31	7038.32	7191.35	8522.8	9067.14	9439.36	10354.8	9106.16	8997.5	6163.5	6110.32	5373.77	2736.94	1778.44	962.393	920.944	873.066	755.62	700.056	648.18	602.258	593.271	493.26	459.643
80	85	171.047	310.044	351.226	396.95	445.486	472.765	583.196	640.422	702.066	811.46	954.55	1798.75	2585.77	4234.2	4382.27	4705.25	5566.91	7745	10042.6	8925.06	7789.77	7507.22	6975.41	6962.18	6531.82	6861.81	7016.82	8290.35	8838.75	9258.04	10221.6	8932.66	8830.42	6181.27	6122.02	5253.36	2629.15	1674.08	896.198	759.17	714.807	585.161	518.876	413.67	365.515	352.683	257.004	233.175
130	45	2622.55	2452.85	2435.35	2385.28	3683.21	3591.91	4533.19	7199.03	7409.36	7512.69	11354.3	15457.8	17586.9	20483.1	19801.3	20403.2	21478.2	21661	21528.6	19768.4	17476.9	15811.8	13794.5	13723.9	11462	11609.7	11419.7	11910.7	13003	14712.3	15725.1	19305.1	19408.3	20094.4	20198.1	22501.5	25137.9	25058.7	24421.7	21059.4	18477.7	14998.6	13527	9882.14	8091.62	7712.22	7727.66	7084.18
130	55	1884.85	1819.95	1784.73	1808.44	1714.61	1633.87	1488.76	3178.03	3643.25	3750.23	5077.71	7818.89	9585.99	13240.1	13496.9	14243.2	15635.5	17089.8	18550	16545.1	14554.5	12847.5	11094.4	11067	9948.15	9916.33	10052.9	10400.9	11813.4	13491.3	14599.1	17379.8	17449.8	16704.2	16764.1	17872.7	19337.3	18285.4	16918.6	12640.9	9182.16	7680.45	4934.74	3077.43	2864.28	2664.13	2698.54	2609.78
130	65	1435.12	1383.32	1359.18	1379.84	1311.69	1252.25	1163.62	2009.13	2041.45	2124.51	2572.31	4431.07	5565.01	8807.48	9306	9779.54	11333.4	13417.6	15821.5	14185.4	12280	11490.3	10034.6	9982.57	8227.88	8354.92	8422.72	9075.63	10275	11987.3	13139.1	15290.7	15335.4	13573.7	13611.9	14427.1	15213.7	13937	12430.3	8724.65	5706.54	5123.03	2677.35	1428.88	1543.59	1418.25	1438.48	1449.49
130	75	851.534	895.55	965.371	946.728	923.326	924.424	855.784	1233.99	1278.79	1387.12	1412.21	2564.58	3537.36	6114.68	6710	7122.75	8546.78	10882.5	13737.6	12436.6	10956.4	10609	9642.34	9596.54	7946.73	8054.29	8155.71	8794.56	9742.29	11146.5	12255.1	13861.3	13878.4	11891.4	11916.5	12131.7	12469.9	10964.9	9184.82	6232.1	3591.36	3466.93	1292.65	914.367	938.863	902.032	879.298	873.276
130	85	603.488	721.426	739.238	722.888	727.581	728.348	700.27	856.132	907.983	1028.18	1165.73	2005.81	2925.3	5128.79	5670.23	6044.16	7270.68	9585.98	12312.4	11146.6	9905.99	9586.1	8785.48	8751	7416.99	7485.31	7569.21	8151.1	9010.68	10211	11218.2	12583.3	12592.7	10767.2	10780.2	10718.6	10641.8	9226.6	7593.31	5179.95	3008.55	2885.04	1011.64	742.871	733.211	690.727	672.589	648.419
150	45	2673.62	2495.04	2455.59	2408.28	4186.06	4078.42	5732.51	8990.99	9314.52	9435.94	13982.5	18348.8	20005.1	22795.8	21682.1	22312.8	23587.9	23596.7	23528.6	21471.4	18926.9	16692.7	14061	13974.1	11199.5	11181.5	10472.9	10406.8	11104.6	12493.5	13335.8	16783.4	16889.7	18714.5	18837.9	21914.3	25007.7	26041.4	26558.7	26283.1	25346.8	22430.2	22020.1	20351	16368.4	16220.1	15711.2	15130.4
150	55	1779.75	1808.82	1787.02	1797.41	1762.09	1709.43	1519.3	3428.7	3874.6	3987.38	5777.93	9236.12	11215.4	15093.6	14975.3	15823.2	17228.6	18623	20016.7	18175.8	15847.9	14451.5	12509.9	12438.5	10014.3	9926.68	9342.17	9317.81	10130.1	11557.1	12428.9	15455.1	15541.7	16666.1	16764.9	18954.3	21369.2	21600.6	21469.6	19742.1	17823.4	14689.1	13564	11016.7	8974.83	8768.78	8106.68	7465.82
150	65	1523.53	1436.44	1438.19	1408.52	1353.86	1314.79	1171.52	2224.94	2279.49	2370.42	3390.52	5535.93	6932.89	10365.1	10967.1	11465.8	13084.8	15059.8	17343.4	15628	13592.4	12588.8	10758.5	10688.3	8193.31	8159.61	7835.03	7996.58	8962.64	10639.2	11713	14299.7	14371.8	14539.6	14611.6	16265.4	18053.3	17995.2	17581.4	15238	12960.1	10392.1	8698.26	6042.64	4828.2	4546.52	4519.87	4116.33
150	75	1008.07	996.705	1004.62	1033.99	992.157	959.726	948.656	1467.66	1498.2	1576.74	1778.5	3253.7	4410.99	7709.65	8401.29	8920.12	10548.2	12832.9	15592.4	14118.1	12365.6	11857.7	10305.3	10243.1	7983.42	7918.22	7595.74	7731.2	8694.25	10241.7	11212.2	13535.8	13594.2	13128	13188.8	14616.5	16072.4	15707	15014.9	12245.5	9837.25	7860.74	6032.17	3645.64	2907.85	2649.9	2711.21	2508.05
150	85	541.847	629.098	691.426	706.632	700.181	712.767	721.621	1027.42	1066.97	1137.22	1419.72	2566.56	3718.06	6540.21	7272.66	7725.96	9232.26	11603.1	14489.4	13144.4	11587.2	11305.5	9990.84	9934.48	7763.19	7706.68	7390.14	7586.27	8475.62	9885.33	10830.2	12998.8	13050.8	12553.4	12606.1	13747.3	14997.5	14543.4	13733.5	10761.5	8167.13	6859.24	4854.43	3376.25	2605.81	2442.83	2491.51	2280.11
170	45	2662.86	2481.33	2453.86	2402.25	4558.73	4529.78	6649.78	10940	12045.1	12140.9	18796	22797.9	23963.6	26446.2	25471	26130.8	26741	25952.8	24602.1	22307.2	19409.5	16269.4	13118.5	13021.2	9947.54	9851.92	8802.7	8490.54	8980.62	10233.2	10914.1	13273.5	13355.4	15461	15577.4	18839.2	21797.1	23725.3	25132.3	26779.7	27782.4	26829.2	27937	28033.1	26218.9	26273.7	26468.7	26218.6
170	55	2013.24	1914.22	1914.92	1870.43	2499.92	2431.6	2796.1	5525.41	6047.83	6125.06	9319.95	13313.4	15396.7	18825.5	18321.8	19063.4	20505.5	21042.3	21683.8	19736.8	17301.6	15403.4	12713.7	12622.7	9640.42	9441.51	8302.49	7825.47	8201.44	9233.37	9788.22	11983.4	12059.8	13770.2	13869.7	16476.3	19038.6	20469.2	21428.4	22275.4	22398.9	20920.7	21310.8	20932.1	18725.8	18699.8	18411.4	18117.8
170	65	1542.27	1486.83	1492.26	1463.42	1421.74	1384.62	1260.42	2724.97	3035.01	3129.54	4306.59	6789.06	8442.1	12577.4	13124.9	13990.5	15582.8	17342.8	19312.4	17406.2	15173.3	13773.2	11477.9	11393	8374.91	8121.87	7182.36	6692.2	7319.38	8670.52	9469.26	11925.1	12004	13604.7	13701.2	16141.3	18582.7	19657.2	20273.6	20193.3	19145.2	16787.2	16071.2	14881.9	12136.5	12033.2	11854.1	11504.6
170	75	1089.59	1076.31	1086.67	1103.42	1066.02	1036.61	984.953	1786.06	1816.89	1874.55	2704.49	4658.1	6028.1	9635.49	10327.1	10879.3	12633	14748.1	17380.4	15786.1	13896.5	13131.1	11146.7	11069.2	8218.54	7926.89	7040.91	6511.79	7023.16	8259.59	9062.02	11502.2	11573.2	12745.4	12824.8	14906.6	16804.7	17524.4	17846.5	17595.4	16632.5	14361.1	13708.6	12292.5	9771.99	9639.07	9204.11	8812.81
170	85	804.032	813.001	858.206	838.967	823.599	826.505	797.24	1176.72	1228.28	1341.59	1537.2	2865.9	4037.89	7370.72	8124.89	8731.66	10349	12595	15452.2	14151.3	12613.9	12239.4	10646.9	10579.9	7999.34	7683.9	6860.01	6327.03	6754.02	7756.3	8374.16	10508.8	10572.4	11412.2	11484.6	13298.1	15121.8	15716.2	15940.1	15501.2	14533.4	12451.4	11798	10387	8148.22	8018.87	7549.64	7154.46
190	45	2973.32	2831.5	2780.83	2723.78	5895.45	6679.15	11011.2	16310.1	18109.3	19051.6	26289.2	29409.5	29902.8	30171.8	28767	28983.5	28563	27530.2	25138	22499.3	19498.1	15774.9	12354.5	12245.2	8501.18	8416.92	7291.17	7025.75	7540.68	8761.34	9518.84	11521.9	11584	13410.8	13511.2	16918.3	19365.2	22162.4	24349	27167.9	29406.8	30912	32940.9	34547	35413.5	35652.7	36388.5	36393.1
190	55	2083.63	1998.68	1950.38	1955.59	3189.67	3120.72	4048.46	7589.82	8250.83	8325.06	13896.5	18199.5	20451.7	23705.1	23386.4	24368.4	24996.6	24529.2	23584.1	21324.6	18707	15576.1	12259.9	12155.7	8480.78	8239.63	6766.03	6167.41	6508.06	7502.06	8102.25	9850.75	9904.78	11502.3	11589.4	14459.4	16588.4	18896.9	20697.8	22985	24628.3	25494.1	27011.5	28343.4	28652.2	28857.3	29598.8	29585.3
190	65	1645.58	1629.31	1591.42	1592.55	1532.67	1486.97	1317.23	2960.34	3412.29	3464.77	5535.64	8519.47	10710.9	14705.8	15136.2	16081.3	17588.6	19031.3	20767.4	18773.9	16458.4	14779.1	11958.7	11861	8368.2	7944.85	6436.07	5451.1	5624.43	6450.03	6898.04	8553.7	8607.58	10191.7	10269	12512.1	14369.1	16131.9	17536.1	19113	20025.5	19738.3	20621.2	21185.5	20617.3	20722.8	21180.6	21104
190	75	1270.17	1278.53	1247.3	1237.04	1194.6	1166.83	1058.83	2262.75	2530.42	2597.7	3955.69	6220.99	7929.29	12243.4	13059.1	13937.4	15643.3	17512.2	19758.9	17965.7	15815	14509.3	11860.5	11766.2	8343.6	7878.01	6389.11	5330.54	5498.46	6314	6716.06	8306.93	8359.7	9818.43	9889.1	11952.5	13712.9	15350.2	16637	18052.6	18796.6	18253.3	18968.6	19376.1	18601.9	18690.3	19145.5	19066.7
190	85	706.439	771.142	804.939	825.667	824.662	822.904	835.695	1584.22	1633.58	1729.71	2939.6	4859.07	6422.72	10305.8	11234.8	11889.4	13612	15582.8	18032.8	16448.1	14591.6	13669.5	11282.1	11196.8	7958.57	7498.15	6061.05	5018.37	5136.33	5865.32	6232.61	7756.47	7806.9	9100.89	9170.81	11092.8	12818.7	14165	15237.6	16475.8	17099	16559.4	17175.6	17391.1	16511.1	16571.8	16908.8	16814.4
[truncated: 500 more columns]
